# Supplementary material for: Axial Length to Corneal Radius of Curvature Ratio (AL/CR) and Refractive Errors in a Single Center Romanian Population
Source: Biomedicines. 2025 Nov 10;13(11):2742. doi: 10.3390/biomedicines13112742 (PMC12650697; doi:10.3390/biomedicines13112742)
Supplement: Supplementary file 1 [file biomedicines-13-02742-s001.zip]

Archive with 1 entries (1 files):
- biomedicines-3935470-supplementary.pdf
